# Supplementary material for: Long-Term Epigenetic Regulation of Foxo3 Expression in Neonatal Valproate-Exposed Rat Hippocampus with Sex-Related Differences
Source: Int J Mol Sci. 2024 May 13;25(10):5287. doi: 10.3390/ijms25105287 (PMC11121443; doi:10.3390/ijms25105287)
Supplement: Supplementary file 1 [file ijms-25-05287-s001.zip]

Archive with 1 entries (1 files):
- ijms-2939642-supplementary.pdf
